# Supplementary material for: Nischarin Deletion Reduces Oxidative Metabolism and Overall ATP: A Study Using a Novel NISCHΔ5-6 Knockout Mouse Model
Source: Int J Mol Sci. 2022 Jan 25;23(3):1374. doi: 10.3390/ijms23031374 (PMC8835720; doi:10.3390/ijms23031374)
Supplement: Supplementary file 1 [file ijms-23-01374-s001.zip]

Archive with 1 entries (1 files):
- ijms-1422685-supplementary.pdf
